# Supplementary material for: A Resting State Functional Magnetic Resonance Imaging Study of Unmedicated Adolescents With Non-suicidal Self-Injury Behaviors: Evidence From the Amplitude of Low-Frequency Fluctuation and Regional Homogeneity Indicator
Source: Front Psychiatry. 2022 Jun 17;13:925672. doi: 10.3389/fpsyt.2022.925672 (PMC9247173; doi:10.3389/fpsyt.2022.925672)
Supplement: Supplementary file 1 [file Table_1.XLSX]

## Sheet: ALFF
ALFF
F	GRF voxel<0.05 and cluster<0.05 one tail								nsMDD vs. nnsMDD										nsMDD vs. HC								nnsMDD vs.HC
---------------------------Cluster Report---------------------------								---------------------------Cluster Report---------------------------										---------------------------Cluster Report---------------------------									---------------------------Cluster Report---------------------------
Cluster 1 -> Cluster Size (Voxels): 9635; Cluster Size (mm^3): 260145								Cluster 1 -> Cluster Size (Voxels): 56; Cluster Size (mm^3): 1512										Cluster 1 -> Cluster Size (Voxels): 116; Cluster Size (mm^3): 3132									Cluster 1 -> Cluster Size (Voxels): 2; Cluster Size (mm^3): 54
	Peak Index: 41 13 29								Peak Index: 40 38 16										Peak Index: 42 13 28									Peak Index: 41 27 25
	Peak Coordinate (X Y Z): -30 -90 12								Peak Coordinate (X Y Z): -27 -15 -27										Peak Coordinate (X Y Z): -33 -90 9									Peak Coordinate (X Y Z): -30 -48 0
	Peak Intensity: 19.3656								Peak Intensity: 4.4161										Peak Intensity: 5.56499									Peak Intensity: 3.55233
	Label Include:								Label Include:										Label Include:									Label Include:
	AAL -> Peak Label at [51] Occipital_Mid_L								AAL -> Peak Label at [39] ParaHippocampal_L										AAL -> Peak Label at [51] Occipital_Mid_L									AAL -> Peak Label at [47] Lingual_L
		[51] Occipital_Mid_L, 5.07525% (489)								[39] ParaHippocampal_L, 35.7143% (20)										[51] Occipital_Mid_L, 95.6897% (111)									[47] Lingual_L, 50% (1)
		[85] Temporal_Mid_L, 3.45615% (333)								[37] Hippocampus_L, 32.1429% (18)										[49] Occipital_Sup_L, 4.31034% (5)									[55] Fusiform_L, 50% (1)
		[73] Putamen_L, 2.7919% (269)								[55] Fusiform_L, 32.1429% (18)
		[67] Precuneus_L, 2.71925% (262)																Cluster 2 -> Cluster Size (Voxels): 101; Cluster Size (mm^3): 2727									Cluster 2 -> Cluster Size (Voxels): 1; Cluster Size (mm^3): 27
		[43] Calcarine_L, 2.70887% (261)						Cluster 2 -> Cluster Size (Voxels): 55; Cluster Size (mm^3): 1485											Peak Index: 37 50 23									Peak Index: 27 61 34
		[61] Parietal_Inf_L, 2.56357% (247)							Peak Index: 40 29 43										Peak Coordinate (X Y Z): -18 21 -6									Peak Coordinate (X Y Z): 12 54 27
		[52] Occipital_Mid_R, 2.43902% (235)							Peak Coordinate (X Y Z): -27 -42 54										Peak Intensity: 4.70794									Peak Intensity: 3.68881
		[64] SupraMarginal_R, 2.42865% (234)							Peak Intensity: 4.92984										Label Include:									Label Include:
		[3] Frontal_Sup_L, 2.40789% (232)							Label Include:										AAL -> Peak Label at [73] Putamen_L									AAL -> Peak Label at [24] Frontal_Sup_Medial_R
		[4] Frontal_Sup_R, 2.36637% (228)							AAL -> Peak Label at [57] Postcentral_L											[73] Putamen_L, 74.2574% (75)									[24] Frontal_Sup_Medial_R, 100% (1)
		[7] Frontal_Mid_L, 2.3041% (222)								[61] Parietal_Inf_L, 65.4545% (36)										[71] Caudate_L, 15.8416% (16)
		[86] Temporal_Mid_R, 2.1069% (203)								[59] Parietal_Sup_L, 20% (11)										[75] Pallidum_L, 9.90099% (10)
		[13] Frontal_Inf_Tri_L, 2.05501% (198)								[57] Postcentral_L, 14.5455% (8)
		[8] Frontal_Mid_R, 1.86819% (180)																Cluster 3 -> Cluster Size (Voxels): 52; Cluster Size (mm^3): 1404
		[63] SupraMarginal_L, 1.7644% (170)						Cluster 3 -> Cluster Size (Voxels): 52; Cluster Size (mm^3): 1404											Peak Index: 51 34 34
		[55] Fusiform_L, 1.74364% (168)							Peak Index: 42 14 26										Peak Coordinate (X Y Z): -60 -27 27
		[65] Angular_L, 1.62948% (157)							Peak Coordinate (X Y Z): -33 -87 3										Peak Intensity: 4.40674
		[77] Thalamus_L, 1.58796% (153)							Peak Intensity: 5.09651										Label Include:
		[57] Postcentral_L, 1.5672% (151)							Label Include:										AAL -> Peak Label at [63] SupraMarginal_L
		[74] Putamen_R, 1.55682% (150)							AAL -> Peak Label at [51] Occipital_Mid_L											[63] SupraMarginal_L, 80.7692% (42)
		[24] Frontal_Sup_Medial_R, 1.52569% (147)								[51] Occipital_Mid_L, 100% (52)										[57] Postcentral_L, 9.61538% (5)
		[40] ParaHippocampal_R, 1.45304% (140)																		[81] Temporal_Sup_L, 5.76923% (3)
		[45] Cuneus_L, 1.43228% (138)						Cluster 4 -> Cluster Size (Voxels): 52; Cluster Size (mm^3): 1404												[17] Rolandic_Oper_L, 1.92308% (1)
		[34] Cingulum_Mid_R, 1.4219% (137)							Peak Index: 51 35 36											[61] Parietal_Inf_L, 1.92308% (1)
		[81] Temporal_Sup_L, 1.41152% (136)							Peak Coordinate (X Y Z): -60 -24 33
		[1] Precentral_L, 1.40114% (135)							Peak Intensity: 4.42542									Cluster 4 -> Cluster Size (Voxels): 42; Cluster Size (mm^3): 1134
		[33] Cingulum_Mid_L, 1.39076% (134)							Label Include:										Peak Index: 41 37 18
		[59] Parietal_Sup_L, 1.38038% (133)							AAL -> Peak Label at [63] SupraMarginal_L										Peak Coordinate (X Y Z): -30 -18 -21
		[78] Thalamus_R, 1.34925% (130)								[63] SupraMarginal_L, 42.3077% (22)									Peak Intensity: 4.22215
		[62] Parietal_Inf_R, 1.33887% (129)								[57] Postcentral_L, 38.4615% (20)									Label Include:
		[66] Angular_R, 1.33887% (129)								[61] Parietal_Inf_L, 17.3077% (9)									AAL -> Peak Label at [39] ParaHippocampal_L
		[44] Calcarine_R, 1.31811% (127)								[17] Rolandic_Oper_L, 1.92308% (1)										[39] ParaHippocampal_L, 47.619% (20)
		[54] Occipital_Inf_R, 1.30773% (126)																		[37] Hippocampus_L, 28.5714% (12)
		[32] Cingulum_Ant_R, 1.28697% (124)						Cluster 5 -> Cluster Size (Voxels): 45; Cluster Size (mm^3): 1215												[55] Fusiform_L, 23.8095% (10)
		[23] Frontal_Sup_Medial_L, 1.25584% (121)							Peak Index: 30 45 40
		[14] Frontal_Inf_Tri_R, 1.20394% (116)							Peak Coordinate (X Y Z): 3 6 45
		[89] Temporal_Inf_L, 1.19357% (115)							Peak Intensity: 4.19846
		[48] Lingual_R, 1.15205% (111)							Label Include:
		[37] Hippocampus_L, 1.14167% (110)							AAL -> Peak Label at [34] Cingulum_Mid_R
		[56] Fusiform_R, 1.13129% (109)								[34] Cingulum_Mid_R, 57.7778% (26)
		[68] Precuneus_R, 1.12091% (108)								[33] Cingulum_Mid_L, 26.6667% (12)
		[11] Frontal_Inf_Oper_L, 1.11053% (107)								[20] Supp_Motor_Area_R, 11.1111% (5)
		[39] ParaHippocampal_L, 1.08978% (105)								[19] Supp_Motor_Area_L, 4.44444% (2)
		[38] Hippocampus_R, 1.0794% (104)
		[47] Lingual_L, 1.0275% (99)						Cluster 6 -> Cluster Size (Voxels): 38; Cluster Size (mm^3): 1026
		[16] Frontal_Inf_Orb_R, 1.01713% (98)							Peak Index: 23 39 17
		[72] Caudate_R, 1.01713% (98)							Peak Coordinate (X Y Z): 24 -12 -24
		[53] Occipital_Inf_L, 1.00675% (97)							Peak Intensity: 4.25013
		[50] Occipital_Sup_R, 0.996367% (96)							Label Include:
		[30] Insula_R, 0.965231% (93)							AAL -> Peak Label at [40] ParaHippocampal_R
		[58] Postcentral_R, 0.944473% (91)								[40] ParaHippocampal_R, 60.5263% (23)
		[29] Insula_L, 0.892579% (86)								[38] Hippocampus_R, 36.8421% (14)
		[20] Supp_Motor_Area_R, 0.871821% (84)								[56] Fusiform_R, 2.63158% (1)
		[49] Occipital_Sup_L, 0.840685% (81)
		[60] Parietal_Sup_R, 0.830306% (80)						Cluster 7 -> Cluster Size (Voxels): 37; Cluster Size (mm^3): 999
		[71] Caudate_L, 0.809549% (78)							Peak Index: 33 29 38
		[15] Frontal_Inf_Orb_L, 0.757654% (73)							Peak Coordinate (X Y Z): -6 -42 39
		[31] Cingulum_Ant_L, 0.726518% (70)							Peak Intensity: 5.1373
		[17] Rolandic_Oper_L, 0.685003% (66)							Label Include:
		[12] Frontal_Inf_Oper_R, 0.674624% (65)							AAL -> Peak Label at [67] Precuneus_L
		[35] Cingulum_Post_L, 0.674624% (65)								[67] Precuneus_L, 48.6486% (18)
		[46] Cuneus_R, 0.601972% (58)								[33] Cingulum_Mid_L, 37.8378% (14)
		[82] Temporal_Sup_R, 0.570835% (55)								[35] Cingulum_Post_L, 13.5135% (5)
		[75] Pallidum_L, 0.518941% (50)
		[18] Rolandic_Oper_R, 0.508563% (49)						Cluster 8 -> Cluster Size (Voxels): 37; Cluster Size (mm^3): 999
		[26] Frontal_Med_Orb_R, 0.477426% (46)							Peak Index: 19 32 44
		[76] Pallidum_R, 0.477426% (46)							Peak Coordinate (X Y Z): 36 -33 57
		[36] Cingulum_Post_R, 0.425532% (41)							Peak Intensity: 4.65076
		[6] Frontal_Sup_Orb_R, 0.415153% (40)							Label Include:
		[19] Supp_Motor_Area_L, 0.415153% (40)							AAL -> Peak Label at [58] Postcentral_R
		[90] Temporal_Inf_R, 0.394395% (38)								[58] Postcentral_R, 59.4595% (22)
		[10] Frontal_Mid_Orb_R, 0.373638% (36)								[62] Parietal_Inf_R, 35.1351% (13)
		[5] Frontal_Sup_Orb_L, 0.332122% (32)								[64] SupraMarginal_R, 5.40541% (2)
		[83] Temporal_Pole_Sup_L, 0.332122% (32)
		[25] Frontal_Med_Orb_L, 0.311365% (30)
		[69] Paracentral_Lobule_L, 0.197198% (19)
		[2] Precentral_R, 0.145304% (14)
		[79] Heschl_L, 0.145304% (14)
		[87] Temporal_Pole_Mid_L, 0.0934094% (9)
		[9] Frontal_Mid_Orb_L, 0.0830306% (8)
		[21] Olfactory_L, 0.0830306% (8)
		[42] Amygdala_R, 0.0830306% (8)
		[80] Heschl_R, 0.0726518% (7)
		[84] Temporal_Pole_Sup_R, 0.0726518% (7)
		[27] Rectus_L, 0.062273% (6)
		[41] Amygdala_L, 0.0518941% (5)
		[22] Olfactory_R, 0.0415153% (4)

## Sheet: fALFF
fALFF
F	GRF voxel<0.05 and cluster<0.05 one tail								nsMDD vs. nnsMDD										nsMDD vs. HC								nnsMDD vs.HC
---------------------------Cluster Report---------------------------								---------------------------Cluster Report---------------------------									---------------------------Cluster Report---------------------------									---------------------------Cluster Report---------------------------
Cluster 1 -> Cluster Size (Voxels): 250; Cluster Size (mm^3): 6750								Cluster 1 -> Cluster Size (Voxels): 1; Cluster Size (mm^3): 27									Cluster 1 -> Cluster Size (Voxels): 11; Cluster Size (mm^3): 297									Cluster 1 -> Cluster Size (Voxels): 10; Cluster Size (mm^3): 270
	Peak Index: 19 48 22								Peak Index: 41 27 25									Peak Index: 19 48 22									Peak Index: 19 48 22
	Peak Coordinate (X Y Z): 36 15 -9								Peak Coordinate (X Y Z): -30 -48 0									Peak Coordinate (X Y Z): 36 15 -9									Peak Coordinate (X Y Z): 36 15 -9
	Peak Intensity: 16.8135								Peak Intensity: -3.45651									Peak Intensity: 4.65742									Peak Intensity: 3.82889
	Label Include:								Label Include:									Label Include:									Label Include:
	AAL -> Peak Label at [30] Insula_R								AAL -> Peak Label at [47] Lingual_L									AAL -> Peak Label at [30] Insula_R									AAL -> Peak Label at [30] Insula_R
		[30] Insula_R, 36.4% (91)								[47] Lingual_L, 100% (1)									[30] Insula_R, 100% (11)									[30] Insula_R, 100% (10)
		[84] Temporal_Pole_Sup_R, 20% (50)
		[82] Temporal_Sup_R, 17.2% (43)						Cluster 2 -> Cluster Size (Voxels): 1; Cluster Size (mm^3): 27									Cluster 2 -> Cluster Size (Voxels): 2; Cluster Size (mm^3): 54									Cluster 2 -> Cluster Size (Voxels): 4; Cluster Size (mm^3): 108
		[88] Temporal_Pole_Mid_R, 10.4% (26)							Peak Index: 27 39 39									Peak Index: 52 31 27									Peak Index: 36 41 17
		[40] ParaHippocampal_R, 4% (10)							Peak Coordinate (X Y Z): 12 -12 42									Peak Coordinate (X Y Z): -63 -36 6									Peak Coordinate (X Y Z): -15 -6 -24
		[80] Heschl_R, 2.4% (6)							Peak Intensity: 3.32555									Peak Intensity: 3.57921									Peak Intensity: 3.94582
		[86] Temporal_Mid_R, 2.4% (6)							Label Include:									Label Include:									Label Include:
		[14] Frontal_Inf_Tri_R, 2% (5)							AAL -> Peak Label at [34] Cingulum_Mid_R									AAL -> Peak Label at [85] Temporal_Mid_L									AAL -> Peak Label at [39] ParaHippocampal_L
		[42] Amygdala_R, 2% (5)								[34] Cingulum_Mid_R, 100% (1)									[85] Temporal_Mid_L, 100% (2)									[37] Hippocampus_L, 50% (2)
		[16] Frontal_Inf_Orb_R, 1.2% (3)																										[39] ParaHippocampal_L, 50% (2)
		[12] Frontal_Inf_Oper_R, 0.8% (2)															Cluster 3 -> Cluster Size (Voxels): 1; Cluster Size (mm^3): 27
		[18] Rolandic_Oper_R, 0.8% (2)																Peak Index: 15 53 22								Cluster 3 -> Cluster Size (Voxels): 4; Cluster Size (mm^3): 108
		[38] Hippocampus_R, 0.4% (1)																Peak Coordinate (X Y Z): 48 30 -9									Peak Index: 25 35 18
																		Peak Intensity: 3.35774									Peak Coordinate (X Y Z): 18 -24 -21
Cluster 2 -> Cluster Size (Voxels): 234; Cluster Size (mm^3): 6318																		Label Include:									Peak Intensity: 3.79429
	Peak Index: 36 43 17																	AAL -> Peak Label at [16] Frontal_Inf_Orb_R									Label Include:
	Peak Coordinate (X Y Z): -15 0 -24																		[16] Frontal_Inf_Orb_R, 100% (1)								AAL -> Peak Label at [40] ParaHippocampal_R
	Peak Intensity: 10.1898																											[40] ParaHippocampal_R, 100% (4)
	Label Include:																Cluster 4 -> Cluster Size (Voxels): 1; Cluster Size (mm^3): 27
	AAL -> Peak Label at [39] ParaHippocampal_L																	Peak Index: 44 12 28								Cluster 4 -> Cluster Size (Voxels): 2; Cluster Size (mm^3): 54
		[83] Temporal_Pole_Sup_L, 27.3504% (64)																Peak Coordinate (X Y Z): -39 -93 9									Peak Index: 36 43 17
		[39] ParaHippocampal_L, 26.0684% (61)																Peak Intensity: 3.61767									Peak Coordinate (X Y Z): -15 0 -24
		[81] Temporal_Sup_L, 19.2308% (45)																Label Include:									Peak Intensity: 3.9268
		[85] Temporal_Mid_L, 8.54701% (20)																AAL -> Peak Label at [51] Occipital_Mid_L									Label Include:
		[55] Fusiform_L, 8.11966% (19)																	[51] Occipital_Mid_L, 100% (1)								AAL -> Peak Label at [39] ParaHippocampal_L
		[41] Amygdala_L, 4.2735% (10)																										[39] ParaHippocampal_L, 100% (2)
		[37] Hippocampus_L, 2.99145% (7)															Cluster 5 -> Cluster Size (Voxels): 1; Cluster Size (mm^3): 27
		[87] Temporal_Pole_Mid_L, 1.7094% (4)																Peak Index: 38 18 28								Cluster 5 -> Cluster Size (Voxels): 2; Cluster Size (mm^3): 54
		[89] Temporal_Inf_L, 1.7094% (4)																Peak Coordinate (X Y Z): -21 -75 9									Peak Index: 43 46 17
																		Peak Intensity: 3.42774									Peak Coordinate (X Y Z): -36 9 -24
Cluster 3 -> Cluster Size (Voxels): 113; Cluster Size (mm^3): 3051																		Label Include:									Peak Intensity: 3.68088
	Peak Index: 27 44 31																	AAL -> Peak Label at [43] Calcarine_L									Label Include:
	Peak Coordinate (X Y Z): 12 3 18																		[43] Calcarine_L, 100% (1)								AAL -> Peak Label at [83] Temporal_Pole_Sup_L
	Peak Intensity: 8.51931																											[83] Temporal_Pole_Sup_L, 100% (2)
	Label Include:
	AAL -> Peak Label at [72] Caudate_R																									Cluster 6 -> Cluster Size (Voxels): 2; Cluster Size (mm^3): 54
		[78] Thalamus_R, 38.0531% (43)																									Peak Index: 38 34 19
		[72] Caudate_R, 28.3186% (32)																									Peak Coordinate (X Y Z): -21 -27 -18
		[37] Hippocampus_L, 15.9292% (18)																									Peak Intensity: 3.83969
		[77] Thalamus_L, 15.9292% (18)																									Label Include:
		[39] ParaHippocampal_L, 0.884956% (1)																									AAL -> Peak Label at [39] ParaHippocampal_L
		[47] Lingual_L, 0.884956% (1)																										[39] ParaHippocampal_L, 100% (2)
																										Cluster 7 -> Cluster Size (Voxels): 2; Cluster Size (mm^3): 54
																											Peak Index: 47 38 20
																											Peak Coordinate (X Y Z): -48 -15 -15
																											Peak Intensity: 3.43992
																											Label Include:
																											AAL -> Peak Label at [85] Temporal_Mid_L
																												[85] Temporal_Mid_L, 100% (2)
																										Cluster 8 -> Cluster Size (Voxels): 2; Cluster Size (mm^3): 54
																											Peak Index: 30 51 25
																											Peak Coordinate (X Y Z): 3 24 0
																											Peak Intensity: 4.53988
																											Label Include:
																											AAL -> Peak Label at [22] Olfactory_R
																												[22] Olfactory_R, 100% (2)
																										Cluster 9 -> Cluster Size (Voxels): 2; Cluster Size (mm^3): 54
																											Peak Index: 32 51 25
																											Peak Coordinate (X Y Z): -3 24 0
																											Peak Intensity: 3.53165
																											Label Include:
																											AAL -> Peak Label at [21] Olfactory_L
																												[21] Olfactory_L, 100% (2)
																										Cluster 10 -> Cluster Size (Voxels): 2; Cluster Size (mm^3): 54
																											Peak Index: 18 14 33
																											Peak Coordinate (X Y Z): 39 -87 24
																											Peak Intensity: 3.53723
																											Label Include:
																											AAL -> Peak Label at [52] Occipital_Mid_R
																												[52] Occipital_Mid_R, 100% (2)
																										Cluster 11 -> Cluster Size (Voxels): 2; Cluster Size (mm^3): 54
																											Peak Index: 24 13 37
																											Peak Coordinate (X Y Z): 21 -90 36
																											Peak Intensity: 3.45774
																											Label Include:
																											AAL -> Peak Label at [50] Occipital_Sup_R
																												[50] Occipital_Sup_R, 100% (2)
																										Cluster 12 -> Cluster Size (Voxels): 1; Cluster Size (mm^3): 27
																											Peak Index: 40 44 17
																											Peak Coordinate (X Y Z): -27 3 -24
																											Peak Intensity: 3.36843
																											Label Include:
																											AAL -> Peak Label at [41] Amygdala_L
																												[41] Amygdala_L, 100% (1)
																										Cluster 13 -> Cluster Size (Voxels): 1; Cluster Size (mm^3): 27
																											Peak Index: 21 45 17
																											Peak Coordinate (X Y Z): 30 6 -24
																											Peak Intensity: 3.39773
																											Label Include:
																											AAL -> Peak Label at [84] Temporal_Pole_Sup_R
																												[84] Temporal_Pole_Sup_R, 100% (1)
																										Cluster 14 -> Cluster Size (Voxels): 1; Cluster Size (mm^3): 27
																											Peak Index: 37 31 20
																											Peak Coordinate (X Y Z): -18 -36 -15
																											Peak Intensity: 3.7647
																											Label Include:
																											AAL -> Peak Label at [55] Fusiform_L
																												[55] Fusiform_L, 100% (1)
																										Cluster 15 -> Cluster Size (Voxels): 1; Cluster Size (mm^3): 27
																											Peak Index: 46 40 21
																											Peak Coordinate (X Y Z): -45 -9 -12
																											Peak Intensity: 3.29659
																											Label Include:
																											AAL -> Peak Label at [81] Temporal_Sup_L
																												[81] Temporal_Sup_L, 100% (1)
																										Cluster 16 -> Cluster Size (Voxels): 1; Cluster Size (mm^3): 27
																											Peak Index: 9 39 23
																											Peak Coordinate (X Y Z): 66 -12 -6
																											Peak Intensity: 3.98503
																											Label Include:
																											AAL -> Peak Label at [82] Temporal_Sup_R
																												[82] Temporal_Sup_R, 100% (1)
																										Cluster 17 -> Cluster Size (Voxels): 1; Cluster Size (mm^3): 27
																											Peak Index: 15 39 26
																											Peak Coordinate (X Y Z): 48 -12 3
																											Peak Intensity: 3.32287
																											Label Include:
																											AAL -> Peak Label at [82] Temporal_Sup_R
																												[82] Temporal_Sup_R, 100% (1)
																										Cluster 18 -> Cluster Size (Voxels): 1; Cluster Size (mm^3): 27
																											Peak Index: 27 39 28
																											Peak Coordinate (X Y Z): 12 -12 9
																											Peak Intensity: 3.48969
																											Label Include:
																											AAL -> Peak Label at [78] Thalamus_R
																												[78] Thalamus_R, 100% (1)
																										Cluster 19 -> Cluster Size (Voxels): 1; Cluster Size (mm^3): 27
																											Peak Index: 29 40 29
																											Peak Coordinate (X Y Z): 6 -9 12
																											Peak Intensity: 3.38382
																											Label Include:
																											AAL -> Peak Label at [78] Thalamus_R
																												[78] Thalamus_R, 100% (1)
																										Cluster 20 -> Cluster Size (Voxels): 1; Cluster Size (mm^3): 27
																											Peak Index: 26 39 32
																											Peak Coordinate (X Y Z): 15 -12 21
																											Peak Intensity: 3.65648
																											Label Include:
																											AAL -> Peak Label at [72] Caudate_R
																												[72] Caudate_R, 100% (1)
																										Cluster 21 -> Cluster Size (Voxels): 1; Cluster Size (mm^3): 27
																											Peak Index: 27 35 40
																											Peak Coordinate (X Y Z): 12 -24 45
																											Peak Intensity: -3.43243
																											Label Include:
																											AAL -> Peak Label at [34] Cingulum_Mid_R
																												[34] Cingulum_Mid_R, 100% (1)

## Sheet: smReHo
the DPABI Analysis Method
smReHo
F	GRF voxel<0.05 and cluster<0.05 one tail								nsMDD vs. nnsMDD										nsMDD vs. HC								nnsMDD vs.HC
---------------------------Cluster Report---------------------------								---------------------------Cluster Report---------------------------									---------------------------Cluster Report---------------------------									---------------------------Cluster Report---------------------------
Cluster 1 -> Cluster Size (Voxels): 557; Cluster Size (mm^3): 15039								Cluster 1 -> Cluster Size (Voxels): 12; Cluster Size (mm^3): 324									Cluster 1 -> Cluster Size (Voxels): 16; Cluster Size (mm^3): 432									Cluster 1 -> Cluster Size (Voxels): 29; Cluster Size (mm^3): 783
	Peak Index: 31 61 39								Peak Index: 20 62 31									Peak Index: 31 60 41									Peak Index: 15 17 33
	Peak Coordinate (X Y Z): 0 54 42								Peak Coordinate (X Y Z): 33 57 18									Peak Coordinate (X Y Z): 0 51 48									Peak Coordinate (X Y Z): 48 -78 24
	Peak Intensity: 10.8018								Peak Intensity: -3.31321									Peak Intensity: -3.30507									Peak Intensity: 4.32173
	Label Include:								Label Include:									Label Include:									Label Include:
	AAL -> Peak Label at [23] Frontal_Sup_Medial_L								AAL -> Peak Label at [8] Frontal_Mid_R									AAL -> Peak Label at [23] Frontal_Sup_Medial_L									AAL -> Peak Label at [52] Occipital_Mid_R
		[8] Frontal_Mid_R, 20.1077% (112)								[8] Frontal_Mid_R, 100% (12)									[24] Frontal_Sup_Medial_R, 81.25% (13)									[52] Occipital_Mid_R, 93.1034% (27)
		[7] Frontal_Mid_L, 19.5691% (109)																	[23] Frontal_Sup_Medial_L, 18.75% (3)									[86] Temporal_Mid_R, 6.89655% (2)
		[3] Frontal_Sup_L, 16.3375% (91)						Cluster 2 -> Cluster Size (Voxels): 8; Cluster Size (mm^3): 216
		[4] Frontal_Sup_R, 16.3375% (91)							Peak Index: 17 16 33								Cluster 2 -> Cluster Size (Voxels): 12; Cluster Size (mm^3): 324									Cluster 2 -> Cluster Size (Voxels): 19; Cluster Size (mm^3): 513
		[24] Frontal_Sup_Medial_R, 15.6194% (87)							Peak Coordinate (X Y Z): 42 -81 24									Peak Index: 42 13 27									Peak Index: 31 29 45
		[23] Frontal_Sup_Medial_L, 8.07899% (45)							Peak Intensity: -3.31056									Peak Coordinate (X Y Z): -33 -90 6									Peak Coordinate (X Y Z): 0 -42 60
		[14] Frontal_Inf_Tri_R, 3.2316% (18)							Label Include:									Peak Intensity: 3.94729									Peak Intensity: -3.29539
		[12] Frontal_Inf_Oper_R, 0.718133% (4)							AAL -> Peak Label at [52] Occipital_Mid_R									Label Include:									Label Include:
										[52] Occipital_Mid_R, 100% (8)								AAL -> Peak Label at [51] Occipital_Mid_L									AAL -> Peak Label at [68] Precuneus_R
Cluster 2 -> Cluster Size (Voxels): 330; Cluster Size (mm^3): 8910																			[51] Occipital_Mid_L, 100% (12)									[67] Precuneus_L, 52.6316% (10)
	Peak Index: 42 13 27							Cluster 3 -> Cluster Size (Voxels): 7; Cluster Size (mm^3): 189																				[69] Paracentral_Lobule_L, 42.1053% (8)
	Peak Coordinate (X Y Z): -33 -90 6								Peak Index: 28 39 39								Cluster 3 -> Cluster Size (Voxels): 4; Cluster Size (mm^3): 108											[68] Precuneus_R, 5.26316% (1)
	Peak Intensity: 10.7381								Peak Coordinate (X Y Z): 9 -12 42									Peak Index: 41 24 22
	Label Include:								Peak Intensity: 4.44111									Peak Coordinate (X Y Z): -30 -57 -9								Cluster 3 -> Cluster Size (Voxels): 7; Cluster Size (mm^3): 189
	AAL -> Peak Label at [51] Occipital_Mid_L								Label Include:									Peak Intensity: 3.63725									Peak Index: 43 40 16
		[51] Occipital_Mid_L, 53.3333% (176)							AAL -> Peak Label at [34] Cingulum_Mid_R									Label Include:									Peak Coordinate (X Y Z): -36 -9 -27
		[43] Calcarine_L, 16.9697% (56)								[34] Cingulum_Mid_R, 100% (7)								AAL -> Peak Label at [55] Fusiform_L									Peak Intensity: -3.31992
		[89] Temporal_Inf_L, 9.39394% (31)																	[55] Fusiform_L, 100% (4)								Label Include:
		[45] Cuneus_L, 6.36364% (21)						Cluster 4 -> Cluster Size (Voxels): 6; Cluster Size (mm^3): 162																			AAL -> Peak Label at [55] Fusiform_L
		[53] Occipital_Inf_L, 6.06061% (20)							Peak Index: 47 48 33								Cluster 4 -> Cluster Size (Voxels): 2; Cluster Size (mm^3): 54											[55] Fusiform_L, 71.4286% (5)
		[85] Temporal_Mid_L, 3.93939% (13)							Peak Coordinate (X Y Z): -48 15 24									Peak Index: 19 48 23										[37] Hippocampus_L, 14.2857% (1)
		[49] Occipital_Sup_L, 2.12121% (7)							Peak Intensity: -3.39755									Peak Coordinate (X Y Z): 36 15 -6										[89] Temporal_Inf_L, 14.2857% (1)
		[47] Lingual_L, 0.909091% (3)							Label Include:									Peak Intensity: 3.54684
		[55] Fusiform_L, 0.909091% (3)							AAL -> Peak Label at [11] Frontal_Inf_Oper_L									Label Include:								Cluster 4 -> Cluster Size (Voxels): 6; Cluster Size (mm^3): 162
										[11] Frontal_Inf_Oper_L, 66.6667% (4)								AAL -> Peak Label at [30] Insula_R									Peak Index: 28 38 38
Cluster 3 -> Cluster Size (Voxels): 213; Cluster Size (mm^3): 5751										[13] Frontal_Inf_Tri_L, 33.3333% (2)									[30] Insula_R, 100% (2)								Peak Coordinate (X Y Z): 9 -15 39
	Peak Index: 27 39 39																										Peak Intensity: -3.47665
	Peak Coordinate (X Y Z): 12 -12 42							Cluster 5 -> Cluster Size (Voxels): 4; Cluster Size (mm^3): 108									Cluster 5 -> Cluster Size (Voxels): 2; Cluster Size (mm^3): 54										Label Include:
	Peak Intensity: 13.8083								Peak Index: 11 22 30									Peak Index: 23 58 38									AAL -> Peak Label at [34] Cingulum_Mid_R
	Label Include:								Peak Coordinate (X Y Z): 60 -63 15									Peak Coordinate (X Y Z): 24 45 39										[34] Cingulum_Mid_R, 100% (6)
	AAL -> Peak Label at [34] Cingulum_Mid_R								Peak Intensity: -3.29765									Peak Intensity: -3.3334
		[34] Cingulum_Mid_R, 24.8826% (53)							Label Include:									Label Include:								Cluster 5 -> Cluster Size (Voxels): 6; Cluster Size (mm^3): 162
		[70] Paracentral_Lobule_R, 20.1878% (43)							AAL -> Peak Label at [86] Temporal_Mid_R									AAL -> Peak Label at [4] Frontal_Sup_R									Peak Index: 42 33 43
		[69] Paracentral_Lobule_L, 18.7793% (40)								[86] Temporal_Mid_R, 100% (4)									[4] Frontal_Sup_R, 100% (2)								Peak Coordinate (X Y Z): -33 -30 54
		[67] Precuneus_L, 14.0845% (30)																									Peak Intensity: -3.4443
		[68] Precuneus_R, 13.615% (29)						Cluster 6 -> Cluster Size (Voxels): 4; Cluster Size (mm^3): 108									Cluster 6 -> Cluster Size (Voxels): 1; Cluster Size (mm^3): 27										Label Include:
		[20] Supp_Motor_Area_R, 5.16432% (11)							Peak Index: 19 32 44									Peak Index: 37 18 29									AAL -> Peak Label at [57] Postcentral_L
		[33] Cingulum_Mid_L, 3.28638% (7)							Peak Coordinate (X Y Z): 36 -33 57									Peak Coordinate (X Y Z): -18 -75 12										[57] Postcentral_L, 100% (6)
									Peak Intensity: 3.642									Peak Intensity: 3.32064
Cluster 4 -> Cluster Size (Voxels): 203; Cluster Size (mm^3): 5481									Label Include:									Label Include:								Cluster 6 -> Cluster Size (Voxels): 3; Cluster Size (mm^3): 81
	Peak Index: 16 16 34								AAL -> Peak Label at [58] Postcentral_R									AAL -> Peak Label at [43] Calcarine_L									Peak Index: 17 13 24
	Peak Coordinate (X Y Z): 45 -81 27									[58] Postcentral_R, 100% (4)									[43] Calcarine_L, 100% (1)								Peak Coordinate (X Y Z): 42 -90 -3
	Peak Intensity: 13.0933																										Peak Intensity: 3.84498
	Label Include:							Cluster 7 -> Cluster Size (Voxels): 2; Cluster Size (mm^3): 54																			Label Include:
	AAL -> Peak Label at [52] Occipital_Mid_R								Peak Index: 37 36 26																		AAL -> Peak Label at [54] Occipital_Inf_R
		[52] Occipital_Mid_R, 45.8128% (93)							Peak Coordinate (X Y Z): -18 -21 3																			[54] Occipital_Inf_R, 100% (3)
		[86] Temporal_Mid_R, 39.9015% (81)							Peak Intensity: 3.30746
		[50] Occipital_Sup_R, 10.3448% (21)							Label Include:																	Cluster 7 -> Cluster Size (Voxels): 2; Cluster Size (mm^3): 54
		[66] Angular_R, 3.94089% (8)							AAL -> Peak Label at [77] Thalamus_L																		Peak Index: 47 31 19
										[77] Thalamus_L, 100% (2)																	Peak Coordinate (X Y Z): -48 -36 -18
																											Peak Intensity: -3.50381
								Cluster 8 -> Cluster Size (Voxels): 2; Cluster Size (mm^3): 54																			Label Include:
									Peak Index: 49 33 33																		AAL -> Peak Label at [89] Temporal_Inf_L
									Peak Coordinate (X Y Z): -54 -30 24																			[89] Temporal_Inf_L, 100% (2)
									Peak Intensity: 3.84569
									Label Include:																	Cluster 8 -> Cluster Size (Voxels): 2; Cluster Size (mm^3): 54
									AAL -> Peak Label at [81] Temporal_Sup_L																		Peak Index: 43 13 28
										[63] SupraMarginal_L, 50% (1)																	Peak Coordinate (X Y Z): -36 -90 9
										[81] Temporal_Sup_L, 50% (1)																	Peak Intensity: 3.34964
																											Label Include:
								Cluster 9 -> Cluster Size (Voxels): 1; Cluster Size (mm^3): 27																			AAL -> Peak Label at [51] Occipital_Mid_L
									Peak Index: 45 24 24																			[51] Occipital_Mid_L, 100% (2)
									Peak Coordinate (X Y Z): -42 -57 -3
									Peak Intensity: 3.38182																	Cluster 9 -> Cluster Size (Voxels): 2; Cluster Size (mm^3): 54
									Label Include:																		Peak Index: 15 38 31
									AAL -> Peak Label at [85] Temporal_Mid_L																		Peak Coordinate (X Y Z): 48 -15 18
										[85] Temporal_Mid_L, 100% (1)																	Peak Intensity: -3.32094
																											Label Include:
								Cluster 10 -> Cluster Size (Voxels): 1; Cluster Size (mm^3): 27																			AAL -> Peak Label at [18] Rolandic_Oper_R
									Peak Index: 24 35 27																			[18] Rolandic_Oper_R, 100% (2)
									Peak Coordinate (X Y Z): 21 -24 6
									Peak Intensity: 3.38067																	Cluster 10 -> Cluster Size (Voxels): 1; Cluster Size (mm^3): 27
									Label Include:																		Peak Index: 15 21 34
									AAL -> Peak Label at [78] Thalamus_R																		Peak Coordinate (X Y Z): 48 -66 27
										[78] Thalamus_R, 100% (1)																	Peak Intensity: 3.34108
																											Label Include:
								Cluster 11 -> Cluster Size (Voxels): 1; Cluster Size (mm^3): 27																			AAL -> Peak Label at [52] Occipital_Mid_R
									Peak Index: 40 48 27																			[52] Occipital_Mid_R, 100% (1)
									Peak Coordinate (X Y Z): -27 15 6
									Peak Intensity: 3.38085																	Cluster 11 -> Cluster Size (Voxels): 1; Cluster Size (mm^3): 27
									Label Include:																		Peak Index: 27 61 34
									AAL -> Peak Label at [73] Putamen_L																		Peak Coordinate (X Y Z): 12 54 27
										[73] Putamen_L, 100% (1)																	Peak Intensity: 3.6018
																											Label Include:
								Cluster 12 -> Cluster Size (Voxels): 1; Cluster Size (mm^3): 27																			AAL -> Peak Label at [24] Frontal_Sup_Medial_R
									Peak Index: 46 59 29																			[24] Frontal_Sup_Medial_R, 100% (1)
									Peak Coordinate (X Y Z): -45 48 12
									Peak Intensity: -3.36092																	Cluster 12 -> Cluster Size (Voxels): 1; Cluster Size (mm^3): 27
									Label Include:																		Peak Index: 46 48 42
									AAL -> Peak Label at [13] Frontal_Inf_Tri_L																		Peak Coordinate (X Y Z): -45 15 51
										[13] Frontal_Inf_Tri_L, 100% (1)																	Peak Intensity: -3.34812
																											Label Include:
								Cluster 13 -> Cluster Size (Voxels): 1; Cluster Size (mm^3): 27																			AAL -> Peak Label at [7] Frontal_Mid_L
									Peak Index: 24 60 34																			[7] Frontal_Mid_L, 100% (1)
									Peak Coordinate (X Y Z): 21 51 27
									Peak Intensity: -3.47092																	Cluster 13 -> Cluster Size (Voxels): 1; Cluster Size (mm^3): 27
									Label Include:																		Peak Index: 40 29 44
									AAL -> Peak Label at [8] Frontal_Mid_R																		Peak Coordinate (X Y Z): -27 -42 57
										[8] Frontal_Mid_R, 100% (1)																	Peak Intensity: -3.42947
																											Label Include:
								Cluster 14 -> Cluster Size (Voxels): 1; Cluster Size (mm^3): 27																			AAL -> Peak Label at [57] Postcentral_L
									Peak Index: 44 33 46																			[57] Postcentral_L, 100% (1)
									Peak Coordinate (X Y Z): -39 -30 63
									Peak Intensity: 3.37235
									Label Include:
									AAL -> Peak Label at [57] Postcentral_L
										[57] Postcentral_L, 100% (1)
