# Supplementary material for: A Resting State Functional Magnetic Resonance Imaging Study of Unmedicated Adolescents With Non-suicidal Self-Injury Behaviors: Evidence From the Amplitude of Low-Frequency Fluctuation and Regional Homogeneity Indicator
Source: Front Psychiatry. 2022 Jun 17;13:925672. doi: 10.3389/fpsyt.2022.925672 (PMC9247173; doi:10.3389/fpsyt.2022.925672)
Supplement: Supplementary file 2 [file Table_2.XLSX]

## Sheet: ALFF
ALFF
ANCOVA
GRF voxel<0.05 and cluster<0.05 one tail										nsMDD vs. nnsMDD			GRF voxel<0.001 and cluster<0.05 two tails								nsMDD vs. HC		GRF voxel<0.001 and cluster<0.05 two tails					nnsMDD vs. HC		GRF voxel<0.001 and cluster<0.05 two tails
---------------------------Cluster Report---------------------------									---------------------------Cluster Report---------------------------									---------------------------Cluster Report---------------------------										---------------------------Cluster Report---------------------------
Cluster 1 -> Cluster Size (Voxels): 95; Cluster Size (mm^3): 2565									Cluster 1 -> Cluster Size (Voxels): 19; Cluster Size (mm^3): 513									Cluster 1 -> Cluster Size (Voxels): 80; Cluster Size (mm^3): 2160										Cluster 1 -> Cluster Size (Voxels): 6; Cluster Size (mm^3): 162
	Peak Index: 41 13 29									Peak Index: 42 14 26									Peak Index: 42 13 29										Peak Index: 43 12 27
	Peak Coordinate (X Y Z): -30 -90 12									Peak Coordinate (X Y Z): -33 -87 3									Peak Coordinate (X Y Z): -33 -90 12										Peak Coordinate (X Y Z): -36 -93 6
	Peak Intensity: 19.3656									Peak Intensity: 5.15971									Peak Intensity: 5.98572										Peak Intensity: 4.3767
	Label Include:									Label Include:									Label Include:										Label Include:
	AAL -> Peak Label at [51] Occipital_Mid_L									AAL -> Peak Label at [51] Occipital_Mid_L									AAL -> Peak Label at [51] Occipital_Mid_L										AAL -> Peak Label at [51] Occipital_Mid_L
		[51] Occipital_Mid_L, 94.7368% (90)									[51] Occipital_Mid_L, 100% (19)									[51] Occipital_Mid_L, 93.75% (75)										[51] Occipital_Mid_L, 100% (6)
		[49] Occipital_Sup_L, 5.26316% (5)																		[49] Occipital_Sup_L, 6.25% (5)
									Cluster 2 -> Cluster Size (Voxels): 18; Cluster Size (mm^3): 486																			Cluster 2 -> Cluster Size (Voxels): 3; Cluster Size (mm^3): 81
Cluster 2 -> Cluster Size (Voxels): 47; Cluster Size (mm^3): 1269										Peak Index: 34 29 38								Cluster 2 -> Cluster Size (Voxels): 29; Cluster Size (mm^3): 783											Peak Index: 45 22 39
	Peak Index: 33 29 38									Peak Coordinate (X Y Z): -9 -42 39									Peak Index: 51 34 34										Peak Coordinate (X Y Z): -42 -63 42
	Peak Coordinate (X Y Z): -6 -42 39									Peak Intensity: 5.34891									Peak Coordinate (X Y Z): -60 -27 27										Peak Intensity: 4.01027
	Peak Intensity: 18.5033									Label Include:									Peak Intensity: 4.77878										Label Include:
	Label Include:									AAL -> Peak Label at [33] Cingulum_Mid_L									Label Include:										AAL -> Peak Label at [65] Angular_L
	AAL -> Peak Label at [67] Precuneus_L										[67] Precuneus_L, 55.5556% (10)								AAL -> Peak Label at [63] SupraMarginal_L											[65] Angular_L, 100% (3)
		[67] Precuneus_L, 51.0638% (24)									[33] Cingulum_Mid_L, 33.3333% (6)									[63] SupraMarginal_L, 79.3103% (23)
		[33] Cingulum_Mid_L, 25.5319% (12)									[35] Cingulum_Post_L, 11.1111% (2)									[57] Postcentral_L, 17.2414% (5)
		[35] Cingulum_Post_L, 23.4043% (11)																		[81] Temporal_Sup_L, 3.44828% (1)
									Cluster 3 -> Cluster Size (Voxels): 4; Cluster Size (mm^3): 108
Cluster 3 -> Cluster Size (Voxels): 40; Cluster Size (mm^3): 1080										Peak Index: 39 14 30								Cluster 3 -> Cluster Size (Voxels): 22; Cluster Size (mm^3): 594
	Peak Index: 49 36 35									Peak Coordinate (X Y Z): -24 -87 15									Peak Index: 45 22 39
	Peak Coordinate (X Y Z): -54 -21 30									Peak Intensity: 3.81805									Peak Coordinate (X Y Z): -42 -63 42
	Peak Intensity: 10.9652									Label Include:									Peak Intensity: 5.7964
	Label Include:									AAL -> Peak Label at [51] Occipital_Mid_L									Label Include:
	AAL -> Peak Label at [57] Postcentral_L										[51] Occipital_Mid_L, 100% (4)								AAL -> Peak Label at [65] Angular_L
		[63] SupraMarginal_L, 80% (32)																		[65] Angular_L, 86.3636% (19)
		[57] Postcentral_L, 15% (6)							Cluster 4 -> Cluster Size (Voxels): 2; Cluster Size (mm^3): 54											[61] Parietal_Inf_L, 9.09091% (2)
		[61] Parietal_Inf_L, 2.5% (1)								Peak Index: 34 11 25										[51] Occipital_Mid_L, 4.54545% (1)
		[81] Temporal_Sup_L, 2.5% (1)								Peak Coordinate (X Y Z): -9 -96 0
										Peak Intensity: 3.69098								Cluster 4 -> Cluster Size (Voxels): 18; Cluster Size (mm^3): 486
Cluster 4 -> Cluster Size (Voxels): 30; Cluster Size (mm^3): 810										Label Include:									Peak Index: 36 12 25
	Peak Index: 40 38 18									AAL -> Peak Label at [43] Calcarine_L									Peak Coordinate (X Y Z): -15 -93 0
	Peak Coordinate (X Y Z): -27 -15 -21										[43] Calcarine_L, 100% (2)								Peak Intensity: 4.46443
	Peak Intensity: 11.156																		Label Include:
	Label Include:								Cluster 5 -> Cluster Size (Voxels): 2; Cluster Size (mm^3): 54										AAL -> Peak Label at [43] Calcarine_L
	AAL -> Peak Label at [37] Hippocampus_L									Peak Index: 51 35 36										[43] Calcarine_L, 50% (9)
		[39] ParaHippocampal_L, 46.6667% (14)								Peak Coordinate (X Y Z): -60 -24 33										[51] Occipital_Mid_L, 33.3333% (6)
		[37] Hippocampus_L, 30% (9)								Peak Intensity: 3.76369										[47] Lingual_L, 11.1111% (2)
		[55] Fusiform_L, 23.3333% (7)								Label Include:										[49] Occipital_Sup_L, 5.55556% (1)
										AAL -> Peak Label at [63] SupraMarginal_L
Cluster 5 -> Cluster Size (Voxels): 30; Cluster Size (mm^3): 810											[63] SupraMarginal_L, 100% (2)							Cluster 5 -> Cluster Size (Voxels): 11; Cluster Size (mm^3): 297
	Peak Index: 35 12 25																		Peak Index: 39 39 18
	Peak Coordinate (X Y Z): -12 -93 0								Cluster 6 -> Cluster Size (Voxels): 2; Cluster Size (mm^3): 54										Peak Coordinate (X Y Z): -24 -12 -21
	Peak Intensity: 12.6899									Peak Index: 43 20 38									Peak Intensity: 4.08006
	Label Include:									Peak Coordinate (X Y Z): -36 -69 39									Label Include:
	AAL -> Peak Label at [43] Calcarine_L									Peak Intensity: 4.20263									AAL -> Peak Label at [37] Hippocampus_L
		[43] Calcarine_L, 63.3333% (19)								Label Include:										[39] ParaHippocampal_L, 54.5455% (6)
		[51] Occipital_Mid_L, 26.6667% (8)								AAL -> Peak Label at [51] Occipital_Mid_L										[37] Hippocampus_L, 36.3636% (4)
		[47] Lingual_L, 6.66667% (2)									[51] Occipital_Mid_L, 50% (1)									[55] Fusiform_L, 9.09091% (1)
		[49] Occipital_Sup_L, 3.33333% (1)									[61] Parietal_Inf_L, 50% (1)
																		Cluster 6 -> Cluster Size (Voxels): 7; Cluster Size (mm^3): 189
Cluster 6 -> Cluster Size (Voxels): 29; Cluster Size (mm^3): 783																			Peak Index: 32 30 33
	Peak Index: 45 22 39																		Peak Coordinate (X Y Z): -3 -39 24
	Peak Coordinate (X Y Z): -42 -63 42																		Peak Intensity: 4.53527
	Peak Intensity: 15.9996																		Label Include:
	Label Include:																		AAL -> Peak Label at [35] Cingulum_Post_L
	AAL -> Peak Label at [65] Angular_L																			[35] Cingulum_Post_L, 100% (7)
		[65] Angular_L, 82.7586% (24)
		[61] Parietal_Inf_L, 10.3448% (3)																Cluster 7 -> Cluster Size (Voxels): 7; Cluster Size (mm^3): 189
		[51] Occipital_Mid_L, 6.89655% (2)																	Peak Index: 33 29 38
																			Peak Coordinate (X Y Z): -6 -42 39
																			Peak Intensity: 4.72634
																			Label Include:
																			AAL -> Peak Label at [67] Precuneus_L
																				[67] Precuneus_L, 71.4286% (5)
																				[33] Cingulum_Mid_L, 28.5714% (2)
																		Cluster 8 -> Cluster Size (Voxels): 7; Cluster Size (mm^3): 189
																			Peak Index: 31 24 42
																			Peak Coordinate (X Y Z): 0 -57 51
																			Peak Intensity: 4.41656
																			Label Include:
																			AAL -> Peak Label at [67] Precuneus_L
																				[67] Precuneus_L, 100% (7)

## Sheet: fALFF
fALFF
ANCOVA
GRF voxel<0.05 and cluster<0.05 one tail										nsMDD vs. nnsMDD			GRF voxel<0.001 and cluster<0.05 two tails								nsMDD vs. HC		GRF voxel<0.001 and cluster<0.05 two tails					nnsMDD vs. HC		GRF voxel<0.001 and cluster<0.05 two tails
---------------------------Cluster Report---------------------------									---------------------------Cluster Report---------------------------									---------------------------Cluster Report---------------------------										---------------------------Cluster Report---------------------------
Cluster 1 -> Cluster Size (Voxels): 250; Cluster Size (mm^3): 6750									Cluster 1 -> Cluster Size (Voxels): 3; Cluster Size (mm^3): 81									Cluster 1 -> Cluster Size (Voxels): 18; Cluster Size (mm^3): 486										Cluster 1 -> Cluster Size (Voxels): 8; Cluster Size (mm^3): 216
	Peak Index: 19 48 22									Peak Index: 27 42 31									Peak Index: 19 48 22										Peak Index: 19 48 22
	Peak Coordinate (X Y Z): 36 15 -9									Peak Coordinate (X Y Z): 12 -3 18									Peak Coordinate (X Y Z): 36 15 -9										Peak Coordinate (X Y Z): 36 15 -9
	Peak Intensity: 16.8135									Peak Intensity: -3.63883									Peak Intensity: 5.56086										Peak Intensity: 4.00475
	Label Include:									Label Include:									Label Include:										Label Include:
	AAL -> Peak Label at [30] Insula_R									AAL -> Peak Label at [72] Caudate_R									AAL -> Peak Label at [30] Insula_R										AAL -> Peak Label at [30] Insula_R
		[30] Insula_R, 36.4% (91)									[72] Caudate_R, 100% (3)									[30] Insula_R, 100% (18)										[30] Insula_R, 100% (8)
		[84] Temporal_Pole_Sup_R, 20% (50)
		[82] Temporal_Sup_R, 17.2% (43)																Cluster 2 -> Cluster Size (Voxels): 1; Cluster Size (mm^3): 27										Cluster 2 -> Cluster Size (Voxels): 3; Cluster Size (mm^3): 81
		[88] Temporal_Pole_Mid_R, 10.4% (26)																	Peak Index: 16 43 22										Peak Index: 28 38 29
		[40] ParaHippocampal_R, 4% (10)																	Peak Coordinate (X Y Z): 45 0 -9										Peak Coordinate (X Y Z): 9 -15 12
		[80] Heschl_R, 2.4% (6)																	Peak Intensity: 3.65109										Peak Intensity: 3.75248
		[86] Temporal_Mid_R, 2.4% (6)																	Label Include:										Label Include:
		[14] Frontal_Inf_Tri_R, 2% (5)																	AAL -> Peak Label at [82] Temporal_Sup_R										AAL -> Peak Label at [78] Thalamus_R
		[42] Amygdala_R, 2% (5)																		[82] Temporal_Sup_R, 100% (1)										[78] Thalamus_R, 100% (3)
		[16] Frontal_Inf_Orb_R, 1.2% (3)
		[12] Frontal_Inf_Oper_R, 0.8% (2)																Cluster 3 -> Cluster Size (Voxels): 1; Cluster Size (mm^3): 27										Cluster 3 -> Cluster Size (Voxels): 2; Cluster Size (mm^3): 54
		[18] Rolandic_Oper_R, 0.8% (2)																	Peak Index: 16 42 26										Peak Index: 36 43 17
		[38] Hippocampus_R, 0.4% (1)																	Peak Coordinate (X Y Z): 45 -3 3										Peak Coordinate (X Y Z): -15 0 -24
																			Peak Intensity: 3.56323										Peak Intensity: 3.96507
Cluster 2 -> Cluster Size (Voxels): 234; Cluster Size (mm^3): 6318																			Label Include:										Label Include:
	Peak Index: 36 43 17																		AAL -> Peak Label at [30] Insula_R										AAL -> Peak Label at [39] ParaHippocampal_L
	Peak Coordinate (X Y Z): -15 0 -24																			[30] Insula_R, 100% (1)										[39] ParaHippocampal_L, 100% (2)
	Peak Intensity: 10.1898
	Label Include:																	Cluster 4 -> Cluster Size (Voxels): 1; Cluster Size (mm^3): 27										Cluster 4 -> Cluster Size (Voxels): 2; Cluster Size (mm^3): 54
	AAL -> Peak Label at [39] ParaHippocampal_L																		Peak Index: 39 31 27										Peak Index: 43 46 17
		[83] Temporal_Pole_Sup_L, 27.3504% (64)																	Peak Coordinate (X Y Z): -24 -36 6										Peak Coordinate (X Y Z): -36 9 -24
		[39] ParaHippocampal_L, 26.0684% (61)																	Peak Intensity: 3.95574										Peak Intensity: 3.90666
		[81] Temporal_Sup_L, 19.2308% (45)																	Label Include:										Label Include:
		[85] Temporal_Mid_L, 8.54701% (20)																	AAL -> Peak Label at [37] Hippocampus_L										AAL -> Peak Label at [83] Temporal_Pole_Sup_L
		[55] Fusiform_L, 8.11966% (19)																		[37] Hippocampus_L, 100% (1)										[83] Temporal_Pole_Sup_L, 100% (2)
		[41] Amygdala_L, 4.2735% (10)
		[37] Hippocampus_L, 2.99145% (7)																										Cluster 5 -> Cluster Size (Voxels): 2; Cluster Size (mm^3): 54
		[87] Temporal_Pole_Mid_L, 1.7094% (4)																											Peak Index: 38 34 19
		[89] Temporal_Inf_L, 1.7094% (4)																											Peak Coordinate (X Y Z): -21 -27 -18
																													Peak Intensity: 3.91029
Cluster 3 -> Cluster Size (Voxels): 113; Cluster Size (mm^3): 3051																													Label Include:
	Peak Index: 27 44 31																												AAL -> Peak Label at [39] ParaHippocampal_L
	Peak Coordinate (X Y Z): 12 3 18																													[39] ParaHippocampal_L, 100% (2)
	Peak Intensity: 8.51931
	Label Include:																											Cluster 6 -> Cluster Size (Voxels): 1; Cluster Size (mm^3): 27
	AAL -> Peak Label at [72] Caudate_R																												Peak Index: 36 41 17
		[78] Thalamus_R, 38.0531% (43)																											Peak Coordinate (X Y Z): -15 -6 -24
		[72] Caudate_R, 28.3186% (32)																											Peak Intensity: 3.6983
		[37] Hippocampus_L, 15.9292% (18)																											Label Include:
		[77] Thalamus_L, 15.9292% (18)																											AAL -> Peak Label at [39] ParaHippocampal_L
		[39] ParaHippocampal_L, 0.884956% (1)																												[39] ParaHippocampal_L, 100% (1)
		[47] Lingual_L, 0.884956% (1)
																												Cluster 7 -> Cluster Size (Voxels): 1; Cluster Size (mm^3): 27
																													Peak Index: 37 31 20
																													Peak Coordinate (X Y Z): -18 -36 -15
																													Peak Intensity: 3.67418
																													Label Include:
																													AAL -> Peak Label at [55] Fusiform_L
																														[55] Fusiform_L, 100% (1)
																												Cluster 8 -> Cluster Size (Voxels): 1; Cluster Size (mm^3): 27
																													Peak Index: 15 39 26
																													Peak Coordinate (X Y Z): 48 -12 3
																													Peak Intensity: 3.6347
																													Label Include:
																													AAL -> Peak Label at [82] Temporal_Sup_R
																														[82] Temporal_Sup_R, 100% (1)
																												Cluster 9 -> Cluster Size (Voxels): 1; Cluster Size (mm^3): 27
																													Peak Index: 26 39 32
																													Peak Coordinate (X Y Z): 15 -12 21
																													Peak Intensity: 3.60546
																													Label Include:
																													AAL -> Peak Label at [72] Caudate_R
																														[72] Caudate_R, 100% (1)

## Sheet: smReHo
smReHo
ANCOVA
GRF voxel<0.05 and cluster<0.05 one tail										nsMDD vs. nnsMDD			GRF voxel<0.001 and cluster<0.05 two tails								nsMDD vs. HC		GRF voxel<0.001 and cluster<0.05 two tails					nnsMDD vs. HC		GRF voxel<0.001 and cluster<0.05 two tails
---------------------------Cluster Report---------------------------									---------------------------Cluster Report---------------------------									---------------------------Cluster Report---------------------------										---------------------------Cluster Report---------------------------
Cluster 1 -> Cluster Size (Voxels): 557; Cluster Size (mm^3): 15039									Cluster 1 -> Cluster Size (Voxels): 7; Cluster Size (mm^3): 189									Cluster 1 -> Cluster Size (Voxels): 32; Cluster Size (mm^3): 864										Cluster 1 -> Cluster Size (Voxels): 30; Cluster Size (mm^3): 810
	Peak Index: 31 61 39									Peak Index: 11 21 32									Peak Index: 42 14 28										Peak Index: 15 17 33
	Peak Coordinate (X Y Z): 0 54 42									Peak Coordinate (X Y Z): 60 -66 21									Peak Coordinate (X Y Z): -33 -87 9										Peak Coordinate (X Y Z): 48 -78 24
	Peak Intensity: 10.8018									Peak Intensity: -3.68597									Peak Intensity: 4.76701										Peak Intensity: 4.65908
	Label Include:									Label Include:									Label Include:										Label Include:
	AAL -> Peak Label at [23] Frontal_Sup_Medial_L									AAL -> Peak Label at [86] Temporal_Mid_R									AAL -> Peak Label at [51] Occipital_Mid_L										AAL -> Peak Label at [52] Occipital_Mid_R
		[8] Frontal_Mid_R, 20.1077% (112)									[86] Temporal_Mid_R, 100% (7)									[51] Occipital_Mid_L, 100% (32)										[52] Occipital_Mid_R, 90% (27)
		[7] Frontal_Mid_L, 19.5691% (109)																												[86] Temporal_Mid_R, 10% (3)
		[3] Frontal_Sup_L, 16.3375% (91)							Cluster 2 -> Cluster Size (Voxels): 6; Cluster Size (mm^3): 162									Cluster 2 -> Cluster Size (Voxels): 23; Cluster Size (mm^3): 621
		[4] Frontal_Sup_R, 16.3375% (91)								Peak Index: 17 16 34									Peak Index: 29 59 40									Cluster 2 -> Cluster Size (Voxels): 12; Cluster Size (mm^3): 324
		[24] Frontal_Sup_Medial_R, 15.6194% (87)								Peak Coordinate (X Y Z): 42 -81 27									Peak Coordinate (X Y Z): 6 48 45										Peak Index: 34 31 47
		[23] Frontal_Sup_Medial_L, 8.07899% (45)								Peak Intensity: -3.62894									Peak Intensity: -3.53581										Peak Coordinate (X Y Z): -9 -36 66
		[14] Frontal_Inf_Tri_R, 3.2316% (18)								Label Include:									Label Include:										Peak Intensity: -3.5517
		[12] Frontal_Inf_Oper_R, 0.718133% (4)								AAL -> Peak Label at [52] Occipital_Mid_R									AAL -> Peak Label at [24] Frontal_Sup_Medial_R										Label Include:
											[52] Occipital_Mid_R, 100% (6)									[24] Frontal_Sup_Medial_R, 69.5652% (16)									AAL -> Peak Label at [69] Paracentral_Lobule_L
Cluster 2 -> Cluster Size (Voxels): 330; Cluster Size (mm^3): 8910																				[23] Frontal_Sup_Medial_L, 30.4348% (7)										[67] Precuneus_L, 50% (6)
	Peak Index: 42 13 27								Cluster 3 -> Cluster Size (Voxels): 5; Cluster Size (mm^3): 135																					[69] Paracentral_Lobule_L, 50% (6)
	Peak Coordinate (X Y Z): -33 -90 6									Peak Index: 27 39 39								Cluster 3 -> Cluster Size (Voxels): 12; Cluster Size (mm^3): 324
	Peak Intensity: 10.7381									Peak Coordinate (X Y Z): 12 -12 42									Peak Index: 42 58 38									Cluster 3 -> Cluster Size (Voxels): 9; Cluster Size (mm^3): 243
	Label Include:									Peak Intensity: 4.81121									Peak Coordinate (X Y Z): -33 45 39										Peak Index: 43 13 27
	AAL -> Peak Label at [51] Occipital_Mid_L									Label Include:									Peak Intensity: -3.52675										Peak Coordinate (X Y Z): -36 -90 6
		[51] Occipital_Mid_L, 53.3333% (176)								AAL -> Peak Label at [34] Cingulum_Mid_R									Label Include:										Peak Intensity: 4.03762
		[43] Calcarine_L, 16.9697% (56)									[34] Cingulum_Mid_R, 100% (5)								AAL -> Peak Label at [7] Frontal_Mid_L										Label Include:
		[89] Temporal_Inf_L, 9.39394% (31)																		[7] Frontal_Mid_L, 100% (12)									AAL -> Peak Label at [51] Occipital_Mid_L
		[45] Cuneus_L, 6.36364% (21)																												[51] Occipital_Mid_L, 100% (9)
		[53] Occipital_Inf_L, 6.06061% (20)																Cluster 4 -> Cluster Size (Voxels): 3; Cluster Size (mm^3): 81
		[85] Temporal_Mid_L, 3.93939% (13)																	Peak Index: 37 18 29									Cluster 4 -> Cluster Size (Voxels): 6; Cluster Size (mm^3): 162
		[49] Occipital_Sup_L, 2.12121% (7)																	Peak Coordinate (X Y Z): -18 -75 12										Peak Index: 27 40 39
		[47] Lingual_L, 0.909091% (3)																	Peak Intensity: 4.01667										Peak Coordinate (X Y Z): 12 -9 42
		[55] Fusiform_L, 0.909091% (3)																	Label Include:										Peak Intensity: -3.59837
																			AAL -> Peak Label at [43] Calcarine_L										Label Include:
Cluster 3 -> Cluster Size (Voxels): 213; Cluster Size (mm^3): 5751																				[43] Calcarine_L, 100% (3)									AAL -> Peak Label at [34] Cingulum_Mid_R
	Peak Index: 27 39 39																													[34] Cingulum_Mid_R, 100% (6)
	Peak Coordinate (X Y Z): 12 -12 42																	Cluster 5 -> Cluster Size (Voxels): 3; Cluster Size (mm^3): 81
	Peak Intensity: 13.8083																		Peak Index: 23 58 39									Cluster 5 -> Cluster Size (Voxels): 4; Cluster Size (mm^3): 108
	Label Include:																		Peak Coordinate (X Y Z): 24 45 42										Peak Index: 26 59 38
	AAL -> Peak Label at [34] Cingulum_Mid_R																		Peak Intensity: -3.53249										Peak Coordinate (X Y Z): 15 48 39
		[34] Cingulum_Mid_R, 24.8826% (53)																	Label Include:										Peak Intensity: -3.58942
		[70] Paracentral_Lobule_R, 20.1878% (43)																	AAL -> Peak Label at [4] Frontal_Sup_R										Label Include:
		[69] Paracentral_Lobule_L, 18.7793% (40)																		[4] Frontal_Sup_R, 100% (3)									AAL -> Peak Label at [4] Frontal_Sup_R
		[67] Precuneus_L, 14.0845% (30)																												[24] Frontal_Sup_Medial_R, 75% (3)
		[68] Precuneus_R, 13.615% (29)																Cluster 6 -> Cluster Size (Voxels): 1; Cluster Size (mm^3): 27												[4] Frontal_Sup_R, 25% (1)
		[20] Supp_Motor_Area_R, 5.16432% (11)																	Peak Index: 36 61 38
		[33] Cingulum_Mid_L, 3.28638% (7)																	Peak Coordinate (X Y Z): -15 54 39									Cluster 6 -> Cluster Size (Voxels): 4; Cluster Size (mm^3): 108
																			Peak Intensity: -3.53905										Peak Index: 16 54 39
Cluster 4 -> Cluster Size (Voxels): 203; Cluster Size (mm^3): 5481																			Label Include:										Peak Coordinate (X Y Z): 45 33 42
	Peak Index: 16 16 34																		AAL -> Peak Label at [3] Frontal_Sup_L										Peak Intensity: -3.72898
	Peak Coordinate (X Y Z): 45 -81 27																			[3] Frontal_Sup_L, 100% (1)									Label Include:
	Peak Intensity: 13.0933																												AAL -> Peak Label at [8] Frontal_Mid_R
	Label Include:																	Cluster 7 -> Cluster Size (Voxels): 1; Cluster Size (mm^3): 27												[8] Frontal_Mid_R, 100% (4)
	AAL -> Peak Label at [52] Occipital_Mid_R																		Peak Index: 23 56 43
		[52] Occipital_Mid_R, 45.8128% (93)																	Peak Coordinate (X Y Z): 24 39 54									Cluster 7 -> Cluster Size (Voxels): 2; Cluster Size (mm^3): 54
		[86] Temporal_Mid_R, 39.9015% (81)																	Peak Intensity: -3.53939										Peak Index: 46 14 25
		[50] Occipital_Sup_R, 10.3448% (21)																	Label Include:										Peak Coordinate (X Y Z): -45 -87 0
		[66] Angular_R, 3.94089% (8)																	AAL -> Peak Label at [4] Frontal_Sup_R										Peak Intensity: 4.16015
																				[4] Frontal_Sup_R, 100% (1)									Label Include:
																													AAL -> Peak Label at [51] Occipital_Mid_L
																														[51] Occipital_Mid_L, 100% (2)
																												Cluster 8 -> Cluster Size (Voxels): 2; Cluster Size (mm^3): 54
																													Peak Index: 11 21 32
																													Peak Coordinate (X Y Z): 60 -66 21
																													Peak Intensity: 3.73527
																													Label Include:
																													AAL -> Peak Label at [86] Temporal_Mid_R
																														[86] Temporal_Mid_R, 100% (2)
																												Cluster 9 -> Cluster Size (Voxels): 2; Cluster Size (mm^3): 54
																													Peak Index: 31 61 39
																													Peak Coordinate (X Y Z): 0 54 42
																													Peak Intensity: -3.59599
																													Label Include:
																													AAL -> Peak Label at [23] Frontal_Sup_Medial_L
																														[23] Frontal_Sup_Medial_L, 100% (2)
																												Cluster 10 -> Cluster Size (Voxels): 2; Cluster Size (mm^3): 54
																													Peak Index: 23 50 46
																													Peak Coordinate (X Y Z): 24 21 63
																													Peak Intensity: -3.5218
																													Label Include:
																													AAL -> Peak Label at [4] Frontal_Sup_R
																														[4] Frontal_Sup_R, 100% (2)
																												Cluster 11 -> Cluster Size (Voxels): 1; Cluster Size (mm^3): 27
																													Peak Index: 46 23 23
																													Peak Coordinate (X Y Z): -45 -60 -6
																													Peak Intensity: -3.613
																													Label Include:
																													AAL -> Peak Label at [89] Temporal_Inf_L
																														[89] Temporal_Inf_L, 100% (1)
